# Supplementary material for: Paraclostridium tenue Exhibits Antitumor Activity Through Generating Antitumor Metabolites and Modulating Gut Microbiota
Source: Cells. 2026 Apr 29;15(9):805. doi: 10.3390/cells15090805 (PMC13162938; doi:10.3390/cells15090805)
Supplement: Supplementary file 1 [file cells-15-00805-s001.zip]

Archive with 2 entries (2 files):
- Supplementary Material.pdf
- Supplementary Table S1-3.xlsx
