# Supplementary material for: Paraclostridium tenue Exhibits Antitumor Activity Through Generating Antitumor Metabolites and Modulating Gut Microbiota
Source: Cells. 2026 Apr 29;15(9):805. doi: 10.3390/cells15090805 (PMC13162938; doi:10.3390/cells15090805)
Supplement: Supplementary file 1 [file cells-15-00805-s001.zip › Supplementary Table S1-3.xlsx]

## Sheet: Table S1 The metabolites enrich
Table S1 The metabolites enriched in the KEGG pathway of biosynthesis of unsaturated fatty acids
Metabolite	KEGG ID	cpdName	URL
11Z,14Z,17Z-Eicosatrienoic Acid	C16522	Icosatrienoic acid;Eicosatrienoic acid;ETA;11,14,17-Icosatrienoic acid;(11Z,14Z,17Z)-Icosa-11,14,17-trienoic acid;11,14,17-Eicosatrienoic acid;(11Z,14Z,17Z)-Eicosa-11,14,17-trienoic acid	https://www.kegg.jp/kegg-bin/show_pathway?rno01040+C16522
4Z,7Z,10Z,13Z,16Z,19Z-Docosahexaenoic Acid (DHA)	C06429	(4Z,7Z,10Z,13Z,16Z,19Z)-Docosahexaenoic acid;4,7,10,13,16,19-Docosahexaenoic acid;Docosahexaenoic acid;Docosahexaenoate;4Z,7Z,10Z,13Z,16Z,19Z-Docosahexaenoic acid;(4Z,7Z,10Z,13Z,16Z,19Z)-Docosa-4,7,10,13,16,19-hexaenoic acid	https://www.kegg.jp/kegg-bin/show_pathway?rno01040+C06429
5Z,8Z,11Z,14Z,17Z-Eicosapentaenoic Acid	C06428	(5Z,8Z,11Z,14Z,17Z)-Icosapentaenoic acid;(5Z,8Z,11Z,14Z,17Z)-Eicosapentaenoic acid;Eicosapentaenoic acid;5,8,11,14,17-Icosapentaenoic acid;(5Z,8Z,11Z,14Z,17Z)-Eicosapentaenoate;(5Z,8Z,11Z,14Z,17Z)-Icosapentaenoate;5Z,8Z,11Z,14Z,17Z-Eicosapentaenoic acid;(5Z,8Z,11Z,14Z,17Z)-Icosa-5,8,11,14,17-pentaenoic acid	https://www.kegg.jp/kegg-bin/show_pathway?rno01040+C06428
7Z,10Z,13Z,16Z-Docosatetraenoic acid	C16527	Adrenic acid;7,10,13,16-Docosatetraenoic acid;(7Z,10Z,13Z,16Z)-Docosa-7,10,13,16-tetraenoic acid;7Z,10Z,13Z,16Z-Docosatetraenoic acid	https://www.kegg.jp/kegg-bin/show_pathway?rno01040+C16527
Alpha-Linolenic Acid	C06427	(9Z,12Z,15Z)-Octadecatrienoic acid;alpha-Linolenic acid;9,12,15-Octadecatrienoic acid;Linolenate;alpha-Linolenate	https://www.kegg.jp/kegg-bin/show_pathway?rno01040+C06427
Arachidic Acid	C06425	Icosanoic acid;Eicosanoic acid;Arachidic acid	https://www.kegg.jp/kegg-bin/show_pathway?rno01040+C06425
Arachidonic acid	C00219	Arachidonate;Arachidonic acid;(5Z,8Z,11Z,14Z)-Icosatetraenoic acid;cis-5,8,11,14-Eicosatetraenoic acid;5Z,8Z,11Z,14Z-Eicosatetraenoic acid;(5Z,8Z,11Z,14Z)-Icosa-5,8,11,14-tetraenoic acid	https://www.kegg.jp/kegg-bin/show_pathway?rno01040+C00219
Dihomo-gamma-linolenic acid	C03242	Dihomo-gamma-linolenate;Dihomo-gamma-linolenic acid;(8Z,11Z,14Z)-Icosatrienoic acid;(Z,Z,Z)-8,11,14-Eicosatrienoic acid;(Z,Z,Z)-8,11,14-Icosatrienoic acid;(Z,Z,Z)-8,11,14-Eicosatrienoate;(Z,Z,Z)-8,11,14-Icosatrienoate;8,11,14-Eicosatrienoate;8,11,14-Icosatrienoate;8Z,11Z,14Z-Eicosatrienoic acid;(8Z,11Z,14Z)-Icosa-8,11,14-trienoic acid	https://www.kegg.jp/kegg-bin/show_pathway?rno01040+C03242
Docosanoic Acid	C08281	Docosanoic acid;Docosanoate;Behenic acid	https://www.kegg.jp/kegg-bin/show_pathway?rno01040+C08281
Gamma-Linolenic acid	C06426	(6Z,9Z,12Z)-Octadecatrienoic acid;6,9,12-Octadecatrienoic acid;gamma-Linolenic acid;Gamolenic acid	https://www.kegg.jp/kegg-bin/show_pathway?rno01040+C06426
Linoleic acid	C01595	Linoleate;Linoleic acid;(9Z,12Z)-Octadecadienoic acid;9-cis,12-cis-Octadecadienoate;9-cis,12-cis-Octadecadienoic acid	https://www.kegg.jp/kegg-bin/show_pathway?rno01040+C01595
Oleic acid	C00712	(9Z)-Octadecenoic acid;(Z)-Octadec-9-enoic acid;Oleate;Oleic acid	https://www.kegg.jp/kegg-bin/show_pathway?rno01040+C00712
Palmitic acid	C00249	Hexadecanoic acid;Hexadecanoate;Hexadecylic acid;Palmitic acid;Palmitate;Cetylic acid	https://www.kegg.jp/kegg-bin/show_pathway?rno01040+C00249
Stearic acid	C01530	Octadecanoic acid;Stearate;Stearic acid	https://www.kegg.jp/kegg-bin/show_pathway?rno01040+C01530

## Sheet: Table S2 The content of differe
Table S2 The content of differential metabolites between Pt517CS and RCM
Metabolites	Pt517CS (ng/mL)	RCM (ng/mL)
Palmitic acid	11591.2	9247.12
Stearic acid	1483.87	606.555
Elaidic Acid	1176.62	576.388
Oleic acid	385.684	144.863
4-Trimethylammoniobutanoic acid	908.52	1128.96

## Sheet: Table S3 The key enzyme evidenc
Table S3 The key enzyme evidence for the synthesis of palmitic acid and stearic acid by Pt517
Gene ID	KEGG Name	KEGG gene ID	KO ID	KO Description	Enzyme	Enzyme description	Pathwy ID	Pathway description
Pt2899	fabZ	pbif:KXZ80_15095	K02372	3-hydroxyacyl-[acyl-carrier-protein] dehydratase [EC:4.2.1.59]	4.2.1.59	Lyases;Carbon-oxygen lyases;Hydro-lyases;(3R)-3-hydroxyacyl-[acyl-carrier protein] hydro-lyase (trans-2-enoyl-[acyl-carrier protein]-forming)	ko00061;ko01100;ko01212;ko01240;ko00780	Fatty acid biosynthesis;Metabolic pathways;Fatty acid metabolism;Biosynthesis of cofactors;Biotin metabolism
Pt2463	fabK	psor:RSJ16_14625	K02371	enoyl-[acyl-carrier protein] reductase II [EC:1.3.1.9]	1.3.1.9	Oxidoreductases;Acting on the CH-CH group of donors;With NAD+ or NADP+ as acceptor;acyl-[acyl-carrier protein]:NAD+ oxidoreductase	ko00061;ko01100;ko01212	Fatty acid biosynthesis;Metabolic pathways;Fatty acid metabolism
Pt2464	fabH	psor:RSJ16_14630	K00648	3-oxoacyl-[acyl-carrier-protein] synthase III [EC:2.3.1.180]	2.3.1.180	Transferases;Acyltransferases;Transferring groups other than aminoacyl groups;acetyl-CoA:malonyl-[acyl-carrier protein] C-acyltransferase	ko01100;ko00061;ko01212	Metabolic pathways;Fatty acid biosynthesis;Fatty acid metabolism
Pt1625	fabG	pbif:KXZ80_08580	K00059	3-oxoacyl-[acyl-carrier protein] reductase [EC:1.1.1.100]	1.1.1.100	Oxidoreductases;Acting on the CH-OH group of donors;With NAD+ or NADP+ as acceptor;(3R)-3-hydroxyacyl-[acyl-carrier protein]:NADP+ oxidoreductase	ko01212;ko01110;ko01240;ko00780;ko00333;ko00061;ko01100	Fatty acid metabolism;Biosynthesis of secondary metabolites;Biosynthesis of cofactors;Biotin metabolism;Prodigiosin biosynthesis;Fatty acid biosynthesis;Metabolic pathways
Pt1836	fabG	psor:RSJ16_11610	K00059	3-oxoacyl-[acyl-carrier protein] reductase [EC:1.1.1.100]	1.1.1.100	Oxidoreductases;Acting on the CH-OH group of donors;With NAD+ or NADP+ as acceptor;(3R)-3-hydroxyacyl-[acyl-carrier protein]:NADP+ oxidoreductase	ko01212;ko01110;ko01240;ko00780;ko00333;ko00061;ko01100	Fatty acid metabolism;Biosynthesis of secondary metabolites;Biosynthesis of cofactors;Biotin metabolism;Prodigiosin biosynthesis;Fatty acid biosynthesis;Metabolic pathways
Pt2461	fabG	psor:RSJ16_14615	K00059	3-oxoacyl-[acyl-carrier protein] reductase [EC:1.1.1.100]	1.1.1.100	Oxidoreductases;Acting on the CH-OH group of donors;With NAD+ or NADP+ as acceptor;(3R)-3-hydroxyacyl-[acyl-carrier protein]:NADP+ oxidoreductase	ko01212;ko01110;ko01240;ko00780;ko00333;ko00061;ko01100	Fatty acid metabolism;Biosynthesis of secondary metabolites;Biosynthesis of cofactors;Biotin metabolism;Prodigiosin biosynthesis;Fatty acid biosynthesis;Metabolic pathways
Pt2459	fabF	psor:RSJ16_14605	K09458	3-oxoacyl-[acyl-carrier-protein] synthase II [EC:2.3.1.179]	2.3.1.179	Transferases;Acyltransferases;Transferring groups other than aminoacyl groups;(Z)-hexadec-9-enoyl-[acyl-carrier protein]:malonyl-[acyl-carrier protein] C-acyltransferase (decarboxylating)	ko00061;ko01100;ko01212;ko00780;ko01240	Fatty acid biosynthesis;Metabolic pathways;Fatty acid metabolism;Biotin metabolism;Biosynthesis of cofactors
Pt2462	fabD	psor:RSJ16_14620	K00645	[acyl-carrier-protein] S-malonyltransferase [EC:2.3.1.39]	2.3.1.39	Transferases;Acyltransferases;Transferring groups other than aminoacyl groups;malonyl-CoA:[acyl-carrier protein] S-malonyltransferase	ko01212;ko01110;ko00333;ko00061;ko01100	Fatty acid metabolism;Biosynthesis of secondary metabolites;Prodigiosin biosynthesis;Fatty acid biosynthesis;Metabolic pathways
Pt1489	accD	pbif:KXZ80_07885	K01963	acetyl-CoA carboxylase carboxyl transferase subunit beta [EC:6.4.1.2 2.1.3.15]	2.1.3.15;6.4.1.2	Transferases;Transferring one-carbon groups;Carboxy- and carbamoyltransferases;[biotin carboxyl-carrier protein]-N6-carboxybiotinyl-L-lysine:acetyl-CoA:carboxytransferase|Ligases;Forming carbon-carbon bonds;Ligases that form carbon-carbon bonds (only sub-subclass identified to date);acetyl-CoA:hydrogencarbonate ligase (ADP-forming)	ko01212;ko01120;ko01100;ko00720;ko00640;ko01110;ko01200;ko00620;ko00061	Fatty acid metabolism;Microbial metabolism in diverse environments;Metabolic pathways;Carbon fixation pathways in prokaryotes;Propanoate metabolism;Biosynthesis of secondary metabolites;Carbon metabolism;Pyruvate metabolism;Fatty acid biosynthesis
Pt1490	accC	pbif:KXZ80_07890	K01961	acetyl-CoA carboxylase, biotin carboxylase subunit [EC:6.4.1.2 6.3.4.14]	6.4.1.2;6.3.4.14	Ligases;Forming carbon-carbon bonds;Ligases that form carbon-carbon bonds (only sub-subclass identified to date);acetyl-CoA:hydrogencarbonate ligase (ADP-forming)|Ligases;Forming carbon-nitrogen bonds;Other carbon-nitrogen ligases;[biotin carboxyl-carrier protein]-biotin-N6-L-lysine:hydrogencarbonate ligase (ADP-forming)	ko01200;ko00061;ko00620;ko01110;ko00640;ko01100;ko00720;ko01212;ko01120	Carbon metabolism;Fatty acid biosynthesis;Pyruvate metabolism;Biosynthesis of secondary metabolites;Propanoate metabolism;Metabolic pathways;Carbon fixation pathways in prokaryotes;Fatty acid metabolism;Microbial metabolism in diverse environments
Pt1491	accB	pbif:KXZ80_07895	K02160	acetyl-CoA carboxylase biotin carboxyl carrier protein	-	-	ko01212;ko01120;ko01100;ko00720;ko00640;ko01110;ko01200;ko00620;ko00061	Fatty acid metabolism;Microbial metabolism in diverse environments;Metabolic pathways;Carbon fixation pathways in prokaryotes;Propanoate metabolism;Biosynthesis of secondary metabolites;Carbon metabolism;Pyruvate metabolism;Fatty acid biosynthesis
Pt1488	accA	pbif:KXZ80_07880	K01962	acetyl-CoA carboxylase carboxyl transferase subunit alpha [EC:6.4.1.2 2.1.3.15]	6.4.1.2;2.1.3.15	Ligases;Forming carbon-carbon bonds;Ligases that form carbon-carbon bonds (only sub-subclass identified to date);acetyl-CoA:hydrogencarbonate ligase (ADP-forming)|Transferases;Transferring one-carbon groups;Carboxy- and carbamoyltransferases;[biotin carboxyl-carrier protein]-N6-carboxybiotinyl-L-lysine:acetyl-CoA:carboxytransferase	ko00640;ko01110;ko01200;ko00061;ko00620;ko01212;ko01120;ko00720;ko01100	Propanoate metabolism;Biosynthesis of secondary metabolites;Carbon metabolism;Fatty acid biosynthesis;Pyruvate metabolism;Fatty acid metabolism;Microbial metabolism in diverse environments;Carbon fixation pathways in prokaryotes;Metabolic pathways
Pt0910	FATB	minc:123195058	K10781	fatty acyl-ACP thioesterase B [EC:3.1.2.14 3.1.2.21]	3.1.2.14;3.1.2.21	Hydrolases;Acting on ester bonds;Thioester hydrolases;oleoyl-[acyl-carrier protein] hydrolase|Hydrolases;Acting on ester bonds;Thioester hydrolases;dodecanoyl-[acyl-carrier protein] hydrolase	ko01212;ko01100;ko00061	Fatty acid metabolism;Metabolic pathways;Fatty acid biosynthesis
